# Supplementary material for: Prognosis of Patients with Hypertrophic Obstructive Cardiomyopathy: A Multicenter Cohort Study with Data-Driven Propensity Score Matching Analysis
Source: Rev Cardiovasc Med. 2023 Sep 21;24(9):267. doi: 10.31083/j.rcm2409267 (PMC11270055; doi:10.31083/j.rcm2409267)
Supplement: Supplementary file 1 [file 2153-8174-24-9-267-s1.zip]

Archive with 1 entries (1 files):
- 2153-8174-24-9-267-s1.docx
